# Supplementary material for: Toxicity and Lethal Effect of Greenhouse Insecticides on Coccinella septempunctata (Coleoptera: Coccinellidae) as Biological Control Agent of Myzus persicae (Hemiptera: Aphididae)
Source: Toxics. 2023 Jul 5;11(7):584. doi: 10.3390/toxics11070584 (PMC10385029; doi:10.3390/toxics11070584)
Supplement: Supplementary file 1 [file toxics-11-00584-s001.zip]

Archive with 1 entries (1 files):
- toxics-2408150-supplementary.pdf
